# Supplementary material for: Template-Assisted Assembly of Hybrid DNA/RNA Nanostructures Using Branched Oligodeoxy- and Oligoribonucleotides
Source: Int J Mol Sci. 2023 Nov 5;24(21):15978. doi: 10.3390/ijms242115978 (PMC10650595; doi:10.3390/ijms242115978)
Supplement: Supplementary file 1 [file ijms-24-15978-s001.zip]

Archive with 1 entries (1 files):
- ijms-2560691-supplementary.pdf
